# Supplementary material for: The Exopolysaccharide Cepacian Plays a Role in the Establishment of the Paraburkholderia phymatum – Phaseolus vulgaris Symbiosis
Source: Front Microbiol. 2020 Jul 16;11:1600. doi: 10.3389/fmicb.2020.01600 (PMC7378592; doi:10.3389/fmicb.2020.01600)
Supplement: TABLE S1 — Bacterial strains, plasmids, and oligonucleotides used in this study. [file Table_1.xlsx]

## Sheet: Table S1
Supplementary Table S1: Strains, plasmids and oligonucleotides used in this study.
Strain or plasmid		Description	Reference
Strains
E. coli
	cc118λ-pir	Δ(ara-leu) araD ΔlacX74 galE galK phoA20 thi1 rpsE rpoB argE(Am) recAl λ pir; StrepR	Herrero et al 1990
	Top10	ΔlacX74 araΔ139Δ(ara-leu)	Invitrogen
P.phymatum
	WT	STM815; wild type	Moulin et al 2001
	bceN-IM	bceNPp::pSHAFT2 mutant of STM815; CmR	This study
	bceN-COMP	bceN-IM harboring the pBBR1MCS-2-bceN plasmid; CmR and KmR	This study
	bceN-pBBR	bceN-IM harboring the pBBR1MCS-2 plasmid; CmR and KmR	This study
	WT-pPROBE	STM815 harboring pPROBE-NT empty vector; KmR	This study
	WT-pPROBE-bceOVN	STM815 harboring pPROBE-NT with the promoter of the operon of bceO, bceV, and bceN	This study
Plasmids
pRK2013		Helper plasmid; KmR	Figurski et al 1979
pSHAFT2		Suicide plasmid; CmR	Shastri et al 2017
pBBR1MCS-2		Broad host-range cloning vector; KmR	Kovach et al 1995
pPROBE-NT		Broad-host-range promoter-probe vector; KmR	Miller WG 2000
pSHAFT-bceN		pSHAFT2 containing a 278 bp internal fragment of bceN (Bphy_1069) for insertion mutant construction; CmR	This study
pBBR1MCS-2-bceN		pBBR1MCS-2 containing bceN for complementation; KmR	This study
pPROBE-bceOVN		pPROBE-NT containing the bceOVN promoter (245bp); GFP expressing promoter reporter, KmR	This study
Oligonucleotides		Sequence1	Source
Bphy1069_IM_F_EcoRI		GCGCgaattcGTTCGACCAGCCTTCGAC	This study
Bphy1069_IM_R_XbaI		GCGCtctagaGCGACTCGTGATTGAACAGA	This study
Bphy1069_veri_F		CCAGTTCCGTCAATTTCTGG	This study
pSHAFT_F		CTTCAGCTGATGTGTGATAACATACT	Lardi et al 2017
Bphy_1069_comp_F_EcoRI		CGCGgaattcAGAGGCAACTCATGACCACA	This study
Bphy_1069_comp_R_BamHI		CGCGggatccTCTAGCAATCGGGTCAATCG	This study
bceOVNpro_F_XbaI		GCGCtctagaCGGCGATCATGAAGGTACT	This study
bceOVNpro_R_EcoRI		GCGCgaattcCATGAGCGTCCGTGTATGC	This study
1restriction sites are in lower letters.
References:
Herrero et al. J Bacteriol 1990, 172, 6557–6567.
Moulin et al. Nature 2001, 411, 948–950, doi:10.1038/35082070.
Figurski and Helsinki. Proc Natl Acad Sci U S A 1979, 76, 1648-1652
Shastri et al. Plasmid 2017, 89, 49–56, doi:10.1016/j.plasmid.2016.11.002.
Kovach et al. Gene 1995, 166, 175–176, doi:10.1016/0378-1119(95)00584-1.
Miller et al. Mol Plant Microbe Interact 2000, 13, 1243-1250.
Lardi et al. Genes 2017, 8, 389, doi:10.3390/ genes8120389
